# Supplementary material for: “Radix Saniculae”: Phytochemical Characterization and Potential Adulteration of an Austrian Traditional Wound-Healing Agent
Source: Plants (Basel). 2025 Jan 18;14(2):266. doi: 10.3390/plants14020266 (PMC11768901; doi:10.3390/plants14020266)
Supplement: Supplementary file 1 [file plants-14-00266-s001.zip]

Archive with 1 entries (1 files):
- plants-3354799-supplementary.pdf
